# Supplementary material for: Albumin–Bilirubin Grade as a Valuable Predictor of Recurrence and Prognosis in Patients with Hepatocellular Carcinoma Following Radiofrequency Ablation
Source: Cancers (Basel). 2024 Dec 13;16(24):4167. doi: 10.3390/cancers16244167 (PMC11674869; doi:10.3390/cancers16244167)
Supplement: Supplementary file 1 [file cancers-16-04167-s001.zip]

Archive with 1 entries (1 files):
- cancers-3298786-supplementary.pdf
